# Supplementary material for: The interplay between hydraulic capacitance and stomatal regulation strategy affects soil–plant hydraulics and transpiration
Source: New Phytol. 2026 Mar 30;250(5):2988–3000. doi: 10.1111/nph.71143 (PMC13150304; doi:10.1111/nph.71143)
Supplement: Supplementary file 1 — Dataset S1 Data shown in Fig. 2 and used to calibrate the soil‐plant hydraulic model for beech and spruce. [file NPH-250-2988-s001.csv]

date & time	mmol m⁻² s⁻¹ gs	mol m⁻² s⁻¹ qs	-MPa Psi_leaf	-MPa Psi_soil	kPa VPD	kPa meteostation VPD	kPa corrected VPD	kPa Patm	Tree_ID
2021-04-26 07:50:00	196.3375				0.550450861319507	0.3614664070775633	0.550450861319507	95.49	B1
2021-04-26 08:10:00	153.4				0.5635367331636423	0.3961981239517223	0.5635367331636423	95.485	B2
2021-04-26 08:30:00	148.55				0.5442848269437113	0.4136038612728304	0.5442848269437113	95.48	B1
2021-04-26 08:40:00	218.275	0.31879193347523915			0.5452517848549776	0.4416628329811149	0.5452517848549776	95.475	B1
2021-04-26 14:20:00	126.9888888888889				1.447511871911549	1.104281303509476	1.408277601467507	95.145	B1
2021-04-26 14:40:00	106.675				1.24874988883931	1.139269528205125	1.24874988883931	95.13	B2
2021-04-26 15:10:00	116.475	1.4513471676548177			1.280957022645909	1.201834519902984	1.280957022645909	95.075	B1
2021-04-27 09:00:00	174.8375				0.9154531215985112	0.6276263675862319	0.9154531215985112	94.69	B1
2021-04-27 09:30:00	203.675				0.9570478369667222	0.6491098713507423	0.9570478369667222	94.68	B2
2021-04-27 09:50:00	203.7625	0.7175278008324518			0.8910039350336205	0.6856247641497515	0.8910039350336205	94.665	B1
2021-04-27 12:50:00	134.2125				1.120321822991868	1.001521237974494	1.120321822991868	94.565	B1
2021-04-27 13:00:00	110.65				1.187056563595461	1.03795967452065	1.187056563595461	94.545	B2
2021-04-27 13:30:00	126.5125	1.2908199161814204			1.285188482643937	1.092700086513723	1.285188482643937	94.53	B1
2021-04-28 14:30:00	171.775				1.533899324100056	1.367891994927188	1.533899324100056	94.345	B1
2021-04-28 14:50:00	137.25				1.362180758561	1.393888151758715	1.362180758561	94.34	B2
2021-05-03 07:50:00	315.2				0.5867736039802085	0.0	0.3052555269721411	96.285	B1
2021-05-03 08:20:00	242.35	0.11964924525154225			0.2918858022407032	0.0	0.2918858022407032	96.28	B1
2021-05-03 12:50:00	160.4375				0.8304210904506124	0.685352863441323	0.8304210904506124	96.115	B1
2021-05-03 14:40:00	175.475				0.8487748546558758	0.853550008403561	0.8487748546558758	95.955	B1
2021-06-21 10:40:00	86.1				1.039950153533626	0.8369558217733872	1.039950153533626	95.065	B2
2021-06-21 10:40:00	203.85				0.9699252526681904	0.8369558217733872	0.9699252526681904	95.07	B1
2021-06-21 10:50:00	182.45				0.8388536860855264	0.8561681435464303	0.8388536860855264	95.06	B1
2021-06-25 11:10:00	181.15				0.5001880653715773	0.3502731024683152	0.5001880653715773	96.05	B1
2021-06-25 11:20:00	143.45				0.6545764602608035	0.3275059719366193	0.6545764602608035	96.045	B2
2021-06-25 11:30:00	136.15				0.6396501724176892	0.4132695282051251	0.6396501724176892	96.04	B1
2021-06-28 12:20:00	186.8				0.988682441310792	1.000238077868109	0.988682441310792	95.495	B1
2021-06-28 12:30:00	77.89999999999999				1.077859422553339	1.031238077868109	1.077859422553339	95.495	B2
2021-06-28 12:40:00	188.95				0.9584641200475618	0.983404876952118	0.9584641200475618	95.485	B1
2021-06-28 13:00:00	179.65				0.9960309671350234	1.034886556311599	0.9960309671350234	95.48	B1
2021-07-02 10:20:00	225.7				1.412447461142301	0.6769271589062991	0.980734494335784	95.975	B1
2021-07-02 10:50:00	91.45					0.7736748557468776		95.975	B2
2021-07-02 11:00:00	119.55					0.8060616700714687		95.975	B1
2021-07-05 11:30:00	272.8			0.0072678213696944		0.2515930400367907		95.45	B1
2021-07-05 11:50:00	252.4			0.0074036881255744		0.2741050177445574		95.44666666666669	B2
2021-07-05 12:00:00	158.8			0.0075471638684136		0.2627429678512503		95.43	B1
2021-07-09 10:50:00	484.95			0.0014933390680726	0.4395636743863348	0.1675333359731133	0.4395636743863348	96.37	B1
2021-07-09 11:30:00	270.8			0.0018709660719149	0.4373111857376206	0.2485642556037	0.4373111857376206	96.34	B2
2021-07-09 11:40:00	150.35			0.0016284249882324	0.4567316469562179	0.2510287897769352	0.4567316469562179	96.335	B1
2021-07-12 11:00:00	408.4			0.0015511275569513	0.5756046288931824	0.7145000012644489	0.5756046288931824	95.155	B1
2021-07-12 11:10:00	351.9			0.0019376534665784	0.8469178149071576	0.7070677249735162	0.8469178149071576	95.17	B2
2021-07-12 11:20:00	238.75			0.0016861359904505		0.7991565775856699		95.16666666666669	B1
2021-07-20 10:10:00	394.1			0.0014715393794677	0.8282323855703904	0.6692178193872973	0.8282323855703904	95.875	B1
2021-07-20 10:20:00	351.75		1.4	0.001849105077086	1.883086152553522	0.6883145042426697	1.1048177100968632	95.88	B2
2021-07-20 10:20:00	196.2		1.666666666666667	0.0016034345827518		0.6795707419266989		95.885	B1
2021-07-27 10:30:00	317.4			0.0052191167957058	0.4883686754265723	0.3238692623925119	0.4883686754265723	95.635	B1
2021-07-27 10:40:00	332.45		0.7666666666666667	0.0051486143585742	0.4006250603023964	0.3349654662319903	0.4006250603023964	95.625	B2
2021-07-27 10:50:00	171.1		0.9	0.0053218440135971	0.475979699863602	0.3815082660933533	0.475979699863602	95.615	B1
2021-07-29 10:50:00	438.05			0.0059534449946649	0.8800671745339865	0.639413632319513	0.8800671745339865	95.75	B1
2021-07-29 11:00:00	402.65			0.0058298446100272	1.074781160564457	0.614014927653518	1.0306334991106227	95.75	B2
2021-07-29 11:10:00	238.1			0.0061000977447393	0.8465436220886342	0.622716097300453	0.8465436220886342	95.745	B1
2021-08-02 10:10:00	407.4			0.001444023372252	0.694560906261985	0.0525059719366192	0.3575729418116363	95.725	B1
2021-08-02 10:30:00	383.25		1.7	0.0018445283601098	0.4410722084432424	0.213701994567006	0.4410722084432424	95.72	B2
2021-08-02 10:40:00	212.65		1.45	0.001573453184288	0.6144463781018158	0.274278862534821	0.5786903608559535	95.72	B1
2021-08-06 14:00:00	316.0			0.0014450567768566	0.7725700656077557	0.696341475785588	0.7725700656077557	95.04	B1
2021-08-06 14:00:00	264.15			0.0018400375813006	0.70672582357403	0.696341475785588	0.70672582357403	95.045	B2
2021-08-06 14:10:00	192.75			0.0015740843763602	0.6337936610318159	0.675822883725002	0.6337936610318159	95.05	B1
2021-08-10 10:20:00	458.1			0.0014501822091258	1.080456626108221	0.562030893982976	0.8659333382000034	96.015	B1
2021-08-10 10:30:00	374.5		1.95	0.0018504787087212	0.8388407256381208	0.644772951666989	0.8388407256381208	95.995	B2
2021-08-10 10:40:00	234.7333333333333		1.75	0.0015818074302682	0.9419329292507628	0.731497557530405	0.9419329292507628	95.995	B1
2021-08-13 10:30:00	404.15			0.0084088880301527	1.395843254695786	0.995130133700756	1.2989968465752233	96.425	B1
2021-08-13 10:40:00	289.7666666666667			0.0082952839503384	1.232932611702584	1.00217334781373	1.232932611702584	96.415	B2
2021-08-13 10:50:00	233.5			0.0087194177349639	1.107801193588402	0.974639033047533	1.107801193588402	96.415	B1
2021-08-17 10:30:00	346.65			0.0206681981940692	0.6987324432365314	0.297094918706896	0.6014519508989582	96.165	B1
2021-08-17 10:40:00	334.4		1.6375	0.0199703598679094	0.5710942450391358	0.320890490265848	0.5710942450391358	96.17	B2
2021-08-17 10:50:00	188.95		1.25	0.021191834886667	0.5841283002349499	0.310226165700802	0.5841283002349499	96.17	B1
2021-08-20 09:40:00	414.85			0.0341790009842631	0.8140667748841578	0.531722479933355	0.8140667748841578	95.785	B1
2021-08-20 10:00:00	372.1			0.0331867931329242	0.7487404287514782	0.569051106748077	0.7487404287514782	95.785	B2
2021-08-20 10:10:00	236.7			0.0350833591373437	0.9424047471742067	0.548051106748077	0.8519693399732162	95.79	B1
2021-08-24 10:20:00	329.95			0.0553108539752379	0.4169857896053187	0.207653567528788	0.4169857896053187	96.21	B1
2021-08-24 10:30:00	339.5		0.7333333333333333	0.0533323698258688	0.3138495011808351	0.205180575391312	0.3138495011808351	96.21	B2
2021-08-24 10:40:00	222.25		0.75	0.0565539087723846	0.2978469925752277	0.216965284535271	0.2978469925752277	96.21	B1
2021-08-26 10:40:00	425.95			0.0667228146494703	0.6643138048552071	0.482182961018413	0.6643138048552071	95.47	B1
2021-08-26 11:40:00	317.62			0.067667419140839		0.518356523806941		95.43	B1
2021-08-26 12:40:00	294.5142857142857			0.0687845519693344		0.669001708398781		95.4	B1
2021-08-27 13:10:00	249.3			0.0775910959330968	0.3822879373677337	0.472331534621181	0.3822879373677337	95.61	B2
2021-08-27 13:10:00	367.75			0.0795036796326681	0.3927730813459052	0.472331534621181	0.3927730813459052	95.61	B1
2021-08-27 13:20:00	208.05			0.0815998576635631	0.5938621219177724	0.525388029790167	0.5938621219177724	95.605	B1
2021-08-31 10:30:00	285.75		1.533333333333333	0.0940710371803021	0.0805092695825609	0.212360701365878	0.0805092695825609	96.125	B2
2021-08-31 10:30:00	276.525			0.0957958047261983	0.3731802727008185	0.212360701365878	0.3731802727008185	96.13	B1
2021-08-31 10:40:00	225.45		1.383333333333333	0.0983023926458817	0.2670244938600849	0.217425146454542	0.2670244938600849	96.13	B1
2021-09-06 10:40:00	336.2		1.8	0.1973336883951534	0.9631971219078068	0.743044193879594	0.9631971219078068	96.35	B2
2021-09-06 11:00:00	229.7		1.725	0.2040432762176289	1.011338944292075	0.827609518141697	1.011338944292075	96.34	B1
2021-09-10 10:20:00	326.2			0.282855843423076	0.440575457247517	0.283086248202733	0.440575457247517	95.8	B1
2021-09-10 10:30:00	264.15			0.2841993983671766	0.4942686886558038	0.290830853951613	0.4942686886558038	95.805	B2
2021-09-10 10:40:00	177.35			0.2919165201637259	0.52300728161184	0.241585889961129	0.52300728161184	95.81	B1
2021-09-13 10:40:00	386.9			0.344751958389565	0.8923866904034458	0.481539294174964	0.7855451686456563	95.875	B1
2021-09-17 11:50:00	355.95			0.3802306591692899	0.4938387251675939	0.511351746497791	0.4938387251675939	95.64	B1
2021-09-17 12:00:00	276.3			0.3860537852001692		0.544665563621246		95.625	B2
2021-09-17 12:10:00	184.75			0.3935197525227052		0.562788285201912		95.62	B1
2021-09-21 14:30:00	200.775			0.2621307037380306	0.7236288229401037	0.8120942926331	0.7236288229401037	96.58	B2
2021-09-21 16:00:00	104.5			0.2628520333269978	0.5386955287054609	0.80480929043963	0.5386955287054609	96.61	B2
2021-09-21 16:50:00	146.45			0.2642091426303106	0.5064964843173553	0.681833618977759	0.5064964843173553	96.635	B2
2021-09-24 13:10:00	246.4			0.3207511303996953	0.7775076131500788	0.769907123563253	0.7775076131500788	95.945	B1
2021-09-24 13:20:00	296.0			0.3331655154076545	0.7038806331692679	0.803262505733241	0.7038806331692679	95.94	B2
2021-09-24 13:30:00	183.1			0.3336576759484653	0.7778638259954717	0.831213327728089	0.7778638259954717	95.94	B1
2021-09-27 10:10:00	327.5			0.4055940876378675	0.5172705848437607	0.240928117448732	0.5172705848437607	95.97	B1
2021-09-27 10:20:00	265.35		1.933333333333333	0.4150984370140102	0.5457130238229969	0.329747012182336	0.5457130238229969	95.97	B2
2021-09-27 10:30:00	236.2		1.75	0.4203380106639317	0.6680309664709012	0.297788285201912	0.602143700163132	95.97	B1
2021-10-01 10:30:00	349.5			0.4267452886821789	0.5075013210583719	0.287114190823054	0.5075013210583719	96.18	B1
2021-10-01 10:40:00	266.5			0.4367663772226426	0.4367211465317885	0.272781759002424	0.4367211465317885	96.175	B2
2021-10-01 10:50:00	189.0			0.4414941708442354	0.5803085408584179	0.351613942125189	0.5803085408584179	96.155	B1
2021-10-08 11:00:00	295.4			0.4665985495379821	0.114772702435149	0.172078302571074	0.114772702435149	96.425	B1
2021-10-08 11:20:00	299.8			0.4757344136742507	0.2326539858811045	0.181259267715786	0.2326539858811045	96.43	B2
2021-10-08 11:40:00	212.75			0.4821758422051249	0.2957637360583822	0.20208897360013	0.2957637360583822	96.425	B1
2021-10-11 11:00:00	260.1			0.4584196228631249	0.1419397305433483	0.0	0.1419397305433483	96.575	B1
2021-10-11 11:10:00	262.75			0.4689944056653538	0.1450990878374235	0.0046195611242405	0.1450990878374235	96.57	B2
2021-10-11 11:30:00	208.9			0.4739750715401284	0.175975520462427	0.001756276158767	0.175975520462427	96.555	B1
2021-10-15 13:50:00	280.35			0.4693754637766465	0.6054287601308337	0.52930665976962	0.6054287601308337	95.825	B1
2021-10-15 14:00:00	206.3			0.4818565459422554	0.7406862074679017	0.546444963381461	0.7406862074679017	95.825	B2
2021-10-15 14:10:00	178.0			0.4859694433724275	0.4864435764572123	0.576610393508547	0.4864435764572123	95.815	B1
2021-10-18 13:00:00	338.75			0.4961958874707485	0.2993292135421526	0.252377188270168	0.2993292135421526	96.45	B1
2021-10-18 13:20:00	314.6			0.5088843504396084	0.2711991617472292	0.313418542822152	0.2711991617472292	96.445	B2
2021-10-18 13:30:00	244.0			0.5140098620994418	0.2711991617472292	0.327309794525919	0.2711991617472292	96.435	B1
2021-10-25 12:10:00	259.85			0.5536609780702896	0.2668750542407173	0.0275260607759433	0.2668750542407173	96.145	B1
2021-10-25 12:20:00	262.45			0.5690462009600898	0.2231048594434753	0.0881661992637623	0.2231048594434753	96.135	B2
2021-10-25 12:30:00	179.9			0.5730300202544238	0.1939726003993507	0.1315440393251401	0.1939726003993507	96.125	B1
2021-10-28 14:30:00	287.55			0.5867716694643677		0.2562645725032207		95.91	B1
2021-10-28 14:40:00	71.05			0.6002990474563149		0.2757992034345671		95.895	B2
2021-10-28 14:40:00	158.15			0.6070638366894202		0.2757992034345671		95.89	B1
2021-11-05 15:00:00	63.4			0.5560067825167414	0.2869183317094092	0.2085958087806724	0.2869183317094092	96.275	B1
2021-11-05 15:10:00	73.1			0.5684639215822794	0.3702802626485223	0.2081059929597564	0.3702802626485223	96.28	B2
2021-11-05 15:20:00	145.8			0.5750388465235925	0.3134268024514702	0.1844013340547407	0.3134268024514702	96.285	B1
2021-11-11 16:40:00	72.94999999999999			0.4693414291210697		0.0879732698185398		96.245	B1
2021-11-11 16:50:00	165.9			0.4814871386628706		0.079708847655887		96.24666666666668	B2
2021-11-11 17:00:00	140.5			0.4853406112518293		0.0667536004297189		96.245	B1
2022-04-20 11:30:00	152.9		1.05	0.0019185976420877	1.00644996767369	0.7641622277356832	1.00644996767369	95.04	B2
2022-04-20 11:50:00	91.25		0.925	0.0016495454864382	1.416609366593866	0.8034617822887355	1.1072359182557685	95.025	B1
2022-04-21 10:10:00	187.25		0.95	0.0020233770892427	1.445437561680347	0.5660489353766779	0.9827638284166202	94.785	B2
2022-04-21 10:30:00	249.65		0.9125	0.0017388280462962	1.377239479193504	0.6453186180222134	0.9491459549526288	94.78	B1
2022-04-27 11:20:00	153.65		0.775	0.0017104082299073	0.74914152947096	0.3796348373140477	0.74914152947096	96.13	B2
2022-04-27 11:30:00	280.05		0.7625	0.0014805449118512	0.7929908083961301	0.3610191168522079	0.6652364696745305	96.125	B1
2022-05-04 10:40:00	204.55		0.8	0.0017566492465722	1.056698565120356	0.4779259289361603	0.8948624077308305	95.7	B2
2022-05-04 10:50:00	160.75		1.0375	0.0015004217034451	1.512366377455959	0.5048471258545956	0.808819933379884	95.69	B1
2022-05-09 11:00:00	275.05		0.8125	0.0016813707477307	0.7467910429669321	0.2333773892758843	0.6512307092735586	96.47	B2
2022-05-09 11:10:00	236.6		1.0375	0.0014588715142793	1.011146080511382	0.2807272620110229	0.5851231210424543	96.44	B1
2022-05-11 04:00:00	111.15		0.2	0.0017170125225274	0.3720756228722822	0.1099155167752335	0.3720756228722822	95.965	B2
2022-05-11 04:10:00	103.75	0.0	0.1	0.0014744275549822	0.2194216960349441	0.1046928433502184	0.2194216960349441	95.965	B1
2022-05-11 05:50:00	143.85		0.2	0.0017171315325814	0.1684633651260371	0.0551949197520428	0.1684633651260371	95.97	B2
2022-05-11 06:10:00	138.3	0.0	0.15	0.0014743497230022	0.1671347276715727	0.0581956317100822	0.1671347276715727	95.975	B1
2022-05-11 07:50:00	176.05		0.75	0.0017173028599027	0.8094569202421653	0.1575534457131484	0.5757808627056674	95.995	B2
2022-05-11 08:10:00	207.0	0.17719787817984034	0.85	0.0014743064599649	0.7055274051265977	0.2401695519263657	0.5446669953854173	95.985	B1
2022-05-11 09:50:00	194.15		0.9	0.0017202710990048	1.616988292391912	0.898095298125898	1.3144949744281675	95.935	B2
2022-05-11 10:00:00	178.5	2.2255748640508166	0.85	0.0014772165738901	1.245862243797001	0.9277491743854543	1.2315637287763577	95.925	B1
2022-05-11 11:50:00	144.45		0.55	0.0017337854216647	1.60993068467056	1.323332153808522	1.60993068467056	95.865	B2
2022-05-11 12:00:00	220.8	4.176346262760968	1.2	0.0014882876795996	1.899792385500954	1.429306362008086	1.7340179704573528	95.855	B1
2022-05-11 13:50:00	138.15		0.475	0.001740383313255	1.707419072068348	1.810500674805391	1.707419072068348	95.76	B2
2022-05-11 14:00:00	177.5	3.8911097110648893	1.0	0.0014946131313935	1.943088196412251	1.754937786261065	1.943088196412251	95.755	B1
2022-05-11 15:40:00	95.65		0.6	0.0017518914854993	2.113732321329959	1.895185238443546	2.113732321329959	95.655	B2
2022-05-11 15:50:00	147.5	3.780493531221638	0.9	0.0015027209543588	2.144807701689543	1.900108207753922	2.144807701689543	95.645	B1
2022-05-11 18:00:00	193.35		0.6	0.0017672861472208	2.112712275124062	1.923456801618946	2.112712275124062	95.63	B2
2022-05-11 18:10:00	239.4	3.772791817251369	0.85	0.0015154857012187	2.060655707692033	1.851654097927801	2.060655707692033	95.63	B1
2022-05-11 19:50:00	110.35	2.685491875927142	0.2	0.0015175782151654	0.8729610509654383	0.9969742719871996	0.8729610509654383	95.675	B1
2022-05-11 19:50:00	118.85		0.2	0.0017704497497446	0.9022549401944387	0.9969742719871996	0.9022549401944387	95.665	B2
2022-05-11 21:40:00	121.5		0.15	0.0017815456518481	0.6819622069722661	0.5623930356795493	0.6819622069722661	95.785	B2
2022-05-20 03:30:00	74.19999999999999		0.1	0.0245331409999999	0.3000040439278424	0.2181860031765133	0.3000040439278424	96.345	B2
2022-05-20 03:40:00	109.9	0.22762135932293498	0.3	0.0258131128875293	0.2841503144415053	0.1965020288188952	0.2841503144415053	96.345	B1
2022-05-20 05:40:00	113.05		0.2	0.0247425171879746	0.226871796012916	0.1505661760162519	0.226871796012916	96.34	B2
2022-05-20 05:50:00	135.45	0.10414952616031585	0.2	0.0260182457769562	0.2576373832386856	0.1538673243646539	0.2576373832386856	96.345	B1
2022-05-20 07:50:00	165.2		0.85	0.024953817357958	0.7737596472431237	0.378425985891522	0.7737596472431237	96.345	B2
2022-05-20 08:00:00	208.8	0.7250436094577296	0.9	0.0262439798964646	0.7299089538241944	0.4199401272056657	0.724045615352179	96.345	B1
2022-05-20 09:50:00	241.7		1.1	0.0255145139541453	1.492600121402264	1.03219206035278	1.4486975562669642	96.28	B2
2022-05-20 10:00:00	214.5	3.338460738594208	1.1	0.0268536065155579	1.370155297314085	1.026629459267465	1.3305278461381205	96.27	B1
2022-05-20 11:50:00	97.45		0.825	0.0265469405951037	1.7136105702111	1.465774802329865	1.7136105702111	96.195	B2
2022-05-20 12:10:00	190.3	4.787577427783974	1.225	0.027996898242253	2.465919253951438	1.801167981324975	2.107298954741685	96.145	B1
2022-05-20 13:50:00	112.2		0.5	0.0279113735803693	1.937556816867215	1.926342171617207	1.937556816867215	95.99	B2
2022-05-20 14:00:00	143.6	5.37283822980581	1.0	0.0294510798605588	2.143176641416565	1.950050321269539	2.143176641416565	95.97	B1
2022-05-20 15:50:00	108.25		0.8	0.0294630490802158	2.117950481289326	2.040366979428553	2.117950481289326	95.84999999999998	B2
2022-05-20 16:00:00	133.15	5.182254148956232	1.05	0.0311334368281992	2.379826558068357	2.154453565284561	2.379826558068357	95.845	B1
2022-05-20 17:50:00	81.55000000000001		0.5	0.0311899136359101	1.775182732603868	1.84458420914985	1.775182732603868	95.905	B2
2022-05-20 18:00:00	114.8	4.75040680182748	0.7	0.0329767220756657	1.74089450924189	1.877423034464939	1.74089450924189	95.905	B1
2022-05-20 19:40:00	57.75		0.2	0.0328661854191108	1.743071293929426	1.382394464179789	1.743071293929426	95.88	B2
2022-05-20 19:50:00	64.1	3.4909754906534554	0.35	0.034782549646245	1.983424192272496	1.478200862455345	1.7830626136309788	95.885	B1
2022-05-20 21:40:00	66.25		0.4	0.0338695173995438	1.794190926429154	1.723927131031954	1.794190926429154	96.065	B2
2022-05-20 21:50:00	75.4	1.6894579077911582	0.4	0.0360086981812116	1.75248835601088	1.694791219650958	1.75248835601088	96.08	B1
2022-06-14 11:00:00	261.55		1.565	0.2033562315136846	2.2246819149487	1.016705531128559	1.433191956794539	96.035	B2
2022-06-14 11:20:00	208.45	3.4440066555831557	1.425	0.2019958482787291	1.435711060343283	1.136301887712461	1.435711060343283	96.025	B1
2022-06-17 11:10:00	151.25		1.55	0.2290641192021838	2.248140053273863	1.533712944581762	1.95180001243526	96.44	B2
2022-06-17 11:20:00	182.75	3.144142232453682	1.7	0.2416633028831423	1.96182362807091	1.597904364003585	1.90318043455399	96.44	B1
2022-06-21 10:40:00	263.1		1.475	0.479013196419007	0.9747598256134546	0.577020149590409	0.9747598256134546	95.435	B2
2022-06-21 10:50:00	150.0	1.1696926367653933	1.955	0.5017430168366185	0.9332313145434736	0.5576260845307011	0.8615334049383734	95.42333333333336	B1
2022-06-23 10:40:00	189.8		1.6	0.5259752512138869	1.646861666162368	0.9651187747334746	1.3815545763523178	95.425	B2
2022-06-23 10:50:00	146.0	2.0002945913777244	1.715	0.5549081764121186	1.069983530241775	0.9448023418284576	1.069983530241775	95.40666666666664	B1
2022-06-27 10:40:00	337.7		1.225	0.2613494896263088	0.9030033297342094	0.4002381881644038	0.8174178815719196	95.785	B2
2022-06-27 10:50:00	207.3	2.3703335275693984	1.25	0.2836479349759777	0.6667467466007826	0.4160785462108294	0.6667467466007826	95.8	B1
2022-06-29 11:00:00	258.5		1.6625	0.2907900384458128	0.8601594113824351	0.6837138655405108	0.8601594113824351	95.595	B2
2022-06-29 11:20:00	160.5	2.975364201138	1.5	0.3033521559041741	1.140885105835524	0.5492722180594471	0.8531890356912539	95.59	B1
2022-06-30 03:30:00	70.53333333333333		0.3	0.3317853753223571	0.1536381886595095	0.0660877958695482	0.1536381886595095	95.435	B2
2022-06-30 03:40:00	61.5	0.0	0.24	0.3450896999138839	0.1831173611527839	0.0579844386392491	0.1831173611527839	95.425	B1
2022-06-30 04:30:00	73.4			0.3317061031393788	0.1487991905914936	0.0327574825333327	0.1487991905914936	95.39333333333332	B2
2022-06-30 05:10:00	120.7		0.275	0.3318914358449175	0.1164530768771602	0.0270495524008063	0.1164530768771602	95.37	B2
2022-06-30 05:40:00	116.65	0.35908110969758855	0.265	0.345295221010123	0.1365576622424165	0.0353768099121021	0.1365576622424165	95.37	B1
2022-06-30 07:40:00	253.4		1.125	0.332868216777096	0.453149780564079	0.0551298345400481	0.453149780564079	95.325	B2
2022-06-30 08:00:00	254.9	1.211250235829669	0.5650000000000001	0.3460134309778949	0.6759006959088392	0.1074678753094553	0.4123511312431455	95.305	B1
2022-06-30 09:00:00	273.45		1.415	0.334577947599167	0.996310133746174	0.3622178193872974	0.7795328657023963	95.305	B2
2022-06-30 09:30:00	236.9	1.7063915344464677	1.34	0.3481003431913297	1.116092820600932	0.507190580787348	0.8111602041795674	95.285	B1
2022-06-30 11:00:00	212.25		1.4	0.34025053624316	1.594417898572003	0.9122727028936816	1.328677226152602	95.265	B2
2022-06-30 11:20:00	176.2333333333333	1.7894182295066798	1.325	0.3530992123105346	1.176309221680252	0.9246876761426704	1.176309221680252	95.255	B1
2022-06-30 13:30:00	76.5		0.865	0.3445178231881044	0.5183614139930495	0.5269303146851989	0.5183614139930495	95.28000000000002	B2
2022-06-30 13:40:00	67.95	1.318358317466708	1.1	0.3589348327092941	0.5988961083986154	0.3972877293980952	0.5988961083986154	95.295	B1
2022-06-30 15:20:00	94.7		1.125	0.3503905945158814	1.222182004698423	1.111756418669203	1.222182004698423	95.175	B2
2022-06-30 15:30:00	93.0	1.0615253243596114	1.2	0.3650955770099771	1.49386751647868	1.093795850308516	1.397777280221952	95.16	B1
2022-06-30 17:00:00	62.1	0.5421344842391264	0.79	0.3713914177718982	0.6995653237512519	0.7593042881567058	0.6995653237512519	95.15	B1
2022-06-30 17:10:00	80.95		1.05	0.3580392756741539	0.7273781131837951	0.6581341806955896	0.7273781131837951	95.165	B2
2022-07-06 08:10:00	207.0		1.55	0.2288813145122544	0.6209563685821178	0.5102985438795802	0.6209563685821178	96.35	B2
2022-07-06 08:40:00	171.2	2.710353349868937	1.625	0.2349283712168082	0.9003483243082838	0.6231298345400482	0.9003483243082838	96.34	B1
2022-07-06 11:10:00	139.95			0.2341934675874411	2.000463053284112	1.187316008849363	1.6041111237159855	96.36333333333334	B2
2022-07-06 11:20:00	178.55	1.7888517647977649	1.55	0.2399864528393967	1.610400563966705	1.170754996069259	1.474857506939008	96.35	B1
2022-07-06 15:20:00	164.0		1.3875	0.2460351198084199	1.509882079917171	1.448841814803707	1.509882079917171	96.225	B2
2022-07-06 15:30:00	97.15	1.2235600338773247	1.2875	0.2518376088484691	1.382426938516109	1.454904006560268	1.382426938516109	96.225	B1
2022-07-07 11:00:00	216.55		1.15	0.2867829232183186	0.9492082394664736	0.8676783110822681	0.9492082394664736	96.315	B2
2022-07-07 11:10:00	126.1	1.4584402044243672	1.4	0.293614534951235	1.032507491426376	0.8330745328561271	1.032507491426376	96.345	B1
2022-07-14 10:40:00	223.15		1.85	0.6306853733927672	2.779129654626968	1.707854836475787	2.1269260255024376	96.015	B2
2022-07-14 11:00:00	127.2	1.413927064833522	1.725	0.6712880968702906	2.369200895210378	1.734553552373999	2.0403834351076715	96.01	B1
2022-07-19 10:40:00	47.05		1.85	0.8824614344522488	3.088114446223111	1.923204299395177	2.34379918516746	96.025	B2
2022-07-19 10:50:00	63.09999999999999	0.9042079871490512	1.9	0.94487947454886	2.191388536883694	1.947723621437418	2.191388536883694	96.025	B1
2022-07-20 03:40:00			0.95	0.942088564467024	1.07962145366059	0.7401578330279883	1.07962145366059	95.84	B2
2022-07-20 03:50:00		0.005482213530397826	1.05	1.008723481058061	1.07962145366059	0.7859847935392563	1.07962145366059	95.835	B1
2022-07-20 06:30:00	84.25		1.1375	0.9389947407830616	0.936656048750812	0.5370329435904613	0.936656048750812	95.895	B2
2022-07-20 06:40:00	89.15	0.3488180997997898	1.45	1.00574678522896	0.7793565575859036	0.5590308939829762	0.7793565575859036	95.895	B1
2022-07-20 08:20:00	90.15		1.4	0.9373028960808742	0.8925933059429444	0.6712116527222842	0.8925933059429444	95.945	B2
2022-07-20 08:30:00	83.45	0.7599995237824091	1.725	1.002234272606576	0.9810082860340538	0.6110011296327307	0.9148554796707944	95.94	B1
2022-07-20 10:30:00	80.8		1.775	0.941550212567238	2.403489260688517	1.6656272275005	2.084439329942782	96.0	B2
2022-07-20 10:40:00	63.55	0.9665991853301888	1.8875	1.008297062169199	2.10762202244165	1.688266042856431	1.993898704777882	96.0	B1
2022-07-20 12:50:00	83.15		1.875	0.950562050809846	2.571012369786833	2.419241823330098	2.571012369786833	95.9	B2
2022-07-20 13:10:00	65.6	0.8937035620905253		1.018889000468625	2.56178072752548	2.473618079615458	2.56178072752548	95.9	B1
2022-07-20 14:50:00	88.44999999999999		1.875	0.9625926986287002	2.513141663513897	2.586082946318247	2.513141663513897	95.84	B2
2022-07-20 15:00:00	32.55	0.5780557732246983		1.031941900139577	2.447589981068123	2.633541528973512	2.447589981068123	95.825	B1
2022-07-20 16:40:00	34.75		1.675	0.975487503645146	1.580855720054904	1.33961085410147	1.580855720054904	95.775	B2
2022-07-20 16:50:00	27.95	0.08518157631570847	1.65	1.049126921086958	1.914063297105544	1.347156839200674	1.651641182732051	95.78666666666668	B1
2022-07-22 10:30:00	113.1666666666667		1.775	0.6551944777280165	1.645088167239444	0.927614620075024	1.3440260777430677	95.91	B2
2022-07-22 10:40:00	80.8	1.9155829249364151	1.875	0.6925135514663878	1.681909580276482	0.945258795022696	1.2490848587879229	95.91	B1
2022-07-25 10:30:00	45.45		1.8875	0.8117184417568727	2.432406671769171	1.603481422877445	2.021936017973301	95.54	B2
2022-07-25 10:40:00	59.45	1.3576768467243308	1.875	0.8647918564653545	2.354978468270951	1.638418420272601	1.9438497160826596	95.54	B1
2022-07-27 04:20:00	46.65	0.003759633688578985	1.025	0.9862509276639309	0.3914775512467658	0.3324284223704252	0.3914775512467658	95.605	B1
2022-07-27 04:20:00	40.8		0.925	0.9317380536681932	0.3914775512467658	0.3324284223704252	0.3914775512467658	95.605	B2
2022-07-27 06:30:00	67.2	0.4111916668816636	1.0875	0.9812600522177858	0.4008865611597784	0.4434300968184501	0.4008865611597784	95.64	B1
2022-07-27 06:30:00	64.2		0.9875	0.9276865362917304	0.4028326124275445	0.4434300968184501	0.4028326124275445	95.64	B2
2022-07-27 08:20:00	126.15		1.825	0.9269086422777888	0.8502320818723422	0.6677086180442355	0.8502320818723422	95.665	B2
2022-07-27 08:40:00	118.1	0.8678901179757552	1.875	0.9808668050820832	0.9913255985645004	0.7394426473822548	0.9913255985645004	95.665	B1
2022-07-27 10:20:00	110.4		1.95	0.9280554843689216	1.387181924300321	1.085486341461854	1.387181924300321	95.66	B2
2022-07-27 10:30:00	88.35	0.8337169841998844	1.875	0.9838910835603544	1.34590777813465	1.073965911215949	1.34590777813465	95.655	B1
2022-07-27 12:40:00	67.15		1.975	0.9361615967284822	1.426496087337919	1.252031892831925	1.426496087337919	95.63	B2
2022-07-27 12:50:00	67.0	0.5796410355321705	1.925	0.9934170521937444	1.434798152661446	1.268479360962226	1.434798152661446	95.62	B1
2022-07-27 14:30:00	74.30000000000001		1.8875	0.9481283349213828	1.262839350975218	1.494380127025538	1.262839350975218	95.585	B2
2022-07-27 14:40:00	96.1	0.29899472447616754	1.8625	1.003436497993901	1.302500755775349	1.330957173960604	1.302500755775349	95.57	B1
2022-07-27 16:30:00	58.75		1.7625	0.953642511196652	1.690200039930126	1.825428062142006	1.690200039930126	95.505	B2
2022-07-27 16:40:00	67.65	0.23338751852488693	1.6	1.00911305454221	1.735793083597483	1.937232969361226	1.735793083597483	95.5	B1
2022-08-08 10:40:00	119.9		1.7125	0.5309648058129539	1.567783285070894	0.8716906818053791	1.2880853281696545	96.19	B2
2022-08-08 10:50:00	116.8	2.460973633026195	1.6625	0.5311863931449243	1.190594536846201	0.9566260845307012	1.190594536846201	96.19	B1
2022-08-09 04:40:00	21.35		0.5375	0.5733387320607861	0.23705653812595	0.2160726203360879	0.23705653812595	96.195	B2
2022-08-09 04:40:00	34.1	0.36429252843976523	0.4625	0.5712283254815389	0.2896329750913332	0.2160726203360879	0.2896329750913332	96.195	B1
2022-08-09 06:40:00	96.45		0.5875	0.5755182529944398	0.3254600949946557	0.2971658237636388	0.3254600949946557	96.24	B2
2022-08-09 06:50:00	112.35	1.2382534652542863	0.625	0.5722056603014484	0.4346203414464642	0.3081158459828864	0.4346203414464642	96.25	B1
2022-08-09 08:30:00	154.65		1.3	0.5753265540384526	0.7701915915461289	0.5387755321206882	0.7701915915461289	96.295	B2
2022-08-09 08:40:00	103.6	2.3835077622178527	1.3625	0.5720155341064003	0.7695921408207068	0.5314151257720078	0.7695921408207068	96.305	B1
2022-08-09 10:30:00	71.9		1.65	0.5774350940219576	1.67401038437524	1.212014797265273	1.6288725569715503	96.305	B2
2022-08-09 10:40:00	100.35	2.636487340126568	1.7875	0.574562194110727	1.64664942157309	1.346998412718335	1.64664942157309	96.31	B1
2022-08-09 12:40:00	74.55		0.95	0.5811087391876968	1.435428160206298	1.666423197574399	1.435428160206298	96.31	B2
2022-08-09 12:50:00	60.775	1.912142104582126	1.775	0.5805620823692684	1.720014039273981	1.720382712582923	1.720014039273981	96.31	B1
2022-08-09 14:50:00	85.35		0.825	0.594181206679139	1.929736618218981	2.079985817250607	1.929736618218981	96.265	B2
2022-08-09 15:10:00	59.55	1.0618405191683924	1.05	0.5922817127135066	1.3811710609827	2.092959664484539	1.7852713135098743	96.255	B1
2022-08-09 16:50:00	67.9		0.975	0.6051032501471825	1.695904764397973	2.038925241651658	1.695904764397973	96.22	B2
2022-08-09 17:00:00	40.55	0.7533414463052956	0.975	0.6036333414133362	1.826877432302618	1.934947280511615	1.826877432302618	96.22	B1
2022-08-09 18:40:00	27.35	0.3506740579310309	0.65	0.6125649608060609	1.259082445868757	1.792951830598837	1.4868590929186332	96.195	B1
2022-08-09 18:50:00	21.75		0.6	0.616029312453244	1.245096167877853	1.724370468422307	1.3051943964387118	96.2	B2
2022-08-09 20:20:00	42.55	0.23397752313405154	0.45	0.6190892700301602	0.8397251279819439	1.038127489811937	0.8397251279819439	96.26	B1
2022-08-09 20:30:00	36.0		0.55	0.6214272774235203	0.6945885016427872	0.99955153557858	0.6945885016427872	96.265	B2
2022-08-11 10:30:00	77.25		1.9375	0.6978234163440358	2.14751299382787	1.049299267548251	1.465827907803659	95.995	B2
2022-08-11 10:40:00	75.73333333333333	0.8209819448483814	1.95	0.6952698136491375	1.280655874931727	1.155566135840564	1.280655874931727	95.985	B1
2022-08-12 10:30:00	45.0		1.85	0.7634043627561625	2.052591709410695	1.353910243500656	1.7712157187003157	95.74	B2
2022-08-12 10:40:00	88.05	0.6651015842327923	2.0	0.7613017962730978	1.942027771422284	1.525813013496117	1.8308316195174628	95.735	B1
2022-08-15 10:20:00	23.4		2.2125	0.9649114481688412	1.459033639240518	0.9020875130260382	1.318488402504995	94.965	B2
2022-08-15 10:30:00	78.65	0.3947337887535438	2.2	0.9657152467573196	1.487054795511708	0.9178096306337428	1.2216182905018709	94.965	B1
2022-08-16 05:00:00	30.35		1.05	1.011687210622927	0.1409876215288184	0.0	0.1409876215288184	95.175	B2
2022-08-16 05:00:00	90.1	8.8542799485528e-06	1.0625	1.012271927974319	0.1409876215288184	0.0	0.1409876215288184	95.165	B1
2022-08-16 06:20:00	105.1333333333333		1.1125	1.011079890843182	0.1135200323420041	0.0002314595046468	0.1135200323420041	95.18	B2
2022-08-16 06:30:00	79.7	0.036379624609254375	1.0	1.011519891868268	0.1578950992020026	0.0044096445281809	0.1578950992020026	95.18	B1
2022-08-16 08:20:00	86.55		1.8125	1.010799951204377	0.6156778463285412	0.0	0.4191399698003484	95.2	B2
2022-08-16 08:20:00	97.3	0.21584797877307416	1.9375	1.01114746098335	0.6979316751059532	0.0	0.3052555269721411	95.2	B1
2022-08-16 10:30:00	25.7		2.2125	1.017635811758096	2.284747205348055	1.025642044046839	1.4421392560143114	95.23	B2
2022-08-16 10:40:00	82.55000000000001	0.2313332112578311	2.2375	1.017836721371498	1.380915615276401	1.020840065128916	1.324732282179708	95.22666666666667	B1
2022-08-16 12:30:00	55.15000000000001		2.1625	1.023121431754524	1.810387188847547	1.797058659850167	1.810387188847547	95.22	B2
2022-08-16 12:40:00	43.6	0.1255299901082717	2.175	1.023592360899759	1.704097505207024	1.749680493682834	1.704097505207024	95.22	B1
2022-08-16 14:40:00	37.5	0.1721148125847085	1.95	1.030078664612106	1.745780526553022	2.378385987323068	2.0688028575836435	95.165	B1
2022-08-16 15:00:00	44.84999999999999		2.125	1.031119624189696	2.12717498816637	2.310133597757705	2.12717498816637	95.16	B2
2022-08-16 16:30:00	53.4	0.14393344174748074	2.075	1.037519775443463	1.893715372014538	2.34959649189066	2.0402209479945754	95.11	B1
2022-08-16 16:40:00	48.75		1.95	1.036458494096122	1.672305707965668	2.409715448799043	1.984449356464835	95.11	B2
2022-08-16 18:00:00	28.85	0.0650201160152472	1.6	1.045867419286641	1.416395461301268	1.966898166131184	1.659930104983972	95.105	B1
2022-08-16 18:10:00	25.7		1.75	1.04280185045723	1.427958163579018	1.925043174814277	1.504433826968402	95.09	B2
2022-08-17 10:30:00	81.35	0.14352171322534427	2.15	1.063066138900805	2.449618003695825	1.457706273275197	1.7625037407196478	95.335	B1
2022-08-17 10:40:00	23.85		2.075	1.062115283047967	2.537481883563576	1.621640292183392	2.0401964174154057	95.335	B2
2022-08-22 13:30:00	55.0	1.3435561867135526	0.875	0.4356616554812469	1.468828864939112	1.70743405291604	1.468828864939112	95.56	B1
2022-08-22 13:40:00	79.35		0.925	0.4891514725381571	1.42148896280254	1.698422015115721	1.42148896280254	95.56	B2
2022-08-23 10:20:00	96.15		1.9625	0.4902915999621251	1.342494746518972	0.8207789135571614	1.237178545645734	95.845	B2
2022-08-23 10:30:00	214.85	1.9150356767755783	1.475	0.4361619164753065	1.35354101165124	0.91668758848039	1.2204956120020745	95.855	B1
2022-08-24 10:20:00	77.55		1.8	0.5059081780528185	2.035698159345011	0.9851394384367322	1.4015925306134998	95.875	B2
2022-08-24 10:30:00	144.7	1.3953434335265598	1.6875	0.4536261129058383	1.174023700527966	1.082530104098434	1.174023700527966	95.885	B1
2022-08-29 10:10:00	48.05		2.05	0.7326560186823392	0.6134809419153988	0.2859425506132988	0.6134809419153988	96.005	B2
2022-08-29 10:10:00	76.55000000000001	0.9942590527550657	1.65	0.6945203682850176	0.6997253819794134	0.2859425506132988	0.5903259026512535	96.005	B1
2022-08-30 10:20:00	50.2		1.85	0.8000201779203697	0.7190174452161656	0.4212491231433388	0.7190174452161656	95.93	B2
2022-08-30 10:20:00	81.2	0.7059435812181487	1.9625	0.7643102345125112	0.6147825624178852	0.4604013465848919	0.6147825624178852	95.92	B1
2022-08-31 05:50:00			0.65	0.6665537564360664	0.0179158579811015	0.0	0.0179158579811015	95.94	B2
2022-08-31 06:00:00		0.0684179192176843	0.6	0.6599252468251581	0.0179158579811015	0.0	0.0179158579811015	95.945	B1
2022-08-31 10:40:00			0.35	0.6675169820321057	0.0174627901317202	0.0064721373649107	0.0174627901317202	96.07	B2
2022-08-31 10:50:00		0.040576938735081496	0.5745	0.6645015177349212	0.0173511098024178	0.0	0.0173511098024178	96.07	B1
2022-08-31 13:20:00	117.2		0.5375	0.6718952540347247	0.3815540515839158	0.0413248463128214	0.3815540515839158	96.0	B2
2022-08-31 13:30:00	139.45	0.5646371728708145	0.7125	0.6684467904950812	0.3815540515839158	0.0925250543032627	0.3815540515839158	96.0	B1
2022-08-31 15:30:00	63.8		1.55	0.6765778548580598	0.6305292142259309	0.535295267286455	0.6305292142259309	95.94	B2
2022-08-31 15:50:00	66.75	0.6401749209237946	1.525	0.6745449887547448	0.5106803074669863	0.494625854667464	0.5106803074669863	95.95	B1
2022-09-02 11:30:00	65.9		1.8	0.9223487293062322	0.7635017718781097	0.5440997582089088	0.7635017718781097	95.55	B2
2022-09-02 11:40:00	92.35	0.7702621989480143	2.025	0.9102262389321724	0.8898586827819063	0.5586248167851252	0.8625310236219661	95.55	B1
2022-09-07 11:30:00	85.75		1.95	1.038210956376944	0.7384447161808172	0.3321597132139297	0.7384447161808172	95.715	B2
2022-09-07 11:30:00	62.4	0.6949968238012951	1.975	1.004670073393728	0.6224178850781796	0.3321597132139297	0.6224178850781796	95.69	B1
2022-09-12 10:50:00	118.7		1.79375	0.8915618262244818	0.6210711469140601	0.3887099916443211	0.6210711469140601	95.725	B2
2022-09-12 11:00:00	103.9	1.1271034544119083	1.95	0.8596638353632924	0.7821192239784163	0.47178739138173	0.7758078545405938	95.715	B1
2022-09-13 11:00:00	44.05			0.9482605315616666	1.204901946397695	1.045009485857495	1.204901946397695	95.36	B2
2022-09-13 11:10:00	55.65	0.9045398568560623	1.875	0.9133662344512958	1.213382996154154	1.103010431678667	1.213382996154154	95.355	B1
2022-09-26 10:30:00			0.475	0.8038918390775105	0.0136361830461178	0.0057266069557194	0.0136361830461178	95.085	B1
2022-09-26 10:30:00			0.775	0.8598103680352315	0.0136361830461178	0.0057266069557194	0.0136361830461178	95.09	B2
2023-05-22 10:40:00	275.8		1.1625	0.0032140236127529	1.031149049341013	0.7572178193872974	1.031149049341013	95.51	B1
2023-05-22 10:50:00	151.35		0.9125	0.0037909064104437	1.422084789951749	0.7239659112159491	1.140428370375369	95.505	B2
2023-05-30 10:40:00	195.65		1.275	0.0297923109305815	1.113238746466129	0.8842755698114424	1.113238746466129	95.87	B1
2023-05-30 10:50:00	172.25		1.175	0.0295533282559333	1.010040084675717	0.8712240511889098	1.010040084675717	95.87	B2
2023-06-05 11:00:00	160.3		1.375	0.1416596318723592	1.082899060836811	1.113301887712461	1.082899060836811	95.67	B1
2023-06-05 11:10:00	213.1		1.4375	0.1462636857985427	1.168878434124992	1.125103072450786	1.168878434124992	95.67666666666668	B2
2023-06-08 10:20:00	292.95		1.716666666666667	0.2102518966441274	1.22522245654644	1.050075638493667	1.22522245654644	95.525	B1
2023-06-08 10:30:00	238.75		1.5875	0.2144575294828642	1.516061171018627	1.105698409088007	1.516061171018627	95.52	B2
2023-06-13 10:20:00	221.2333333333333		1.5375	0.3266461887131006	2.24157122844822	1.015356048800486	1.3192425661435911	95.135	B1
2023-06-13 10:30:00	174.9		1.55	0.3276363367215324	1.696457004192647	1.051368898944916	1.4679004871267447	95.13	B2
2023-06-16 10:30:00	273.85		1.3	0.3953564173660929	1.476663737114077	1.090351915252621	1.3943285739262947	95.86	B1
2023-06-16 10:30:00	225.35		1.3	0.3921403510381578	2.0523403123359	1.090351915252621	1.506944993132192	95.855	B2
2023-07-04 10:30:00	263.35		1.75	0.5908196712412422	1.357747563969549	0.7540329289189522	1.057811105656642	95.76	B1
2023-07-04 10:40:00	220.4		1.3	0.5744615505400933	0.7326039946724315	0.8683427802175083	0.7326039946724315	95.755	B2
2023-07-11 10:50:00	97.5		1.6875	0.7403128614754158	4.424303757803409	1.739283511302328	2.158556002871886	95.825	B2
2023-07-11 10:50:00	107.7		1.8875	0.7687189612162355	3.169695140227893	1.739283511302328	2.0451341016715525	95.835	B1
2023-08-21 10:10:00	51.15000000000001		1.9875	0.8166263502062628	2.158837149341187		2.158837149341187		B1
2023-08-21 10:20:00	29.2		1.8	0.8063000607542855	2.074044362124552		2.074044362124552		B2
2021-06-25 12:00:00	207.15				0.7757598918296743	0.480840807626838	0.7757598918296743	96.03	S1
2021-06-28 13:20:00	169.35				1.33048673648828	1.038852532490542	1.33048673648828	95.47	S1
2021-07-02 11:20:00	159.3					0.8639875074005028		95.965	S1
2021-07-05 12:30:00	255.7			0.0017744358611333		0.33418942901593		95.415	S1
2021-07-09 12:10:00	281.65			0.0003310341974378	0.9555728435135732	0.409768052516029	0.9555728435135732	96.315	S1
2021-07-12 11:50:00	174.55			0.0004136664970144		0.8016469030759774		95.155	S1
2021-07-20 11:00:00	155.65		1.916666666666667	0.0001654819651251		0.8001358173652502		95.9	S1
2021-07-27 11:10:00	211.45		1.233333333333333	0.0001654819651266	0.9300943995490916	0.3133560488004861	0.9300943995490916	95.6	S1
2021-07-29 12:00:00	173.25			0.0001654819651265	1.916151369544619	0.726702693727042	1.5273687808060026	95.705	S1
2021-08-02 11:10:00	199.6		1.683333333333333	8.274669734131006e-05	1.495007691557834	0.353423374579809	1.1558753865428677	95.7	S1
2021-08-06 14:40:00	260.0			8.274669734125024e-05	0.7821648083083956	0.7046031529091781	0.7821648083083956	95.045	S1
2021-08-10 11:00:00	162.25		1.933333333333333	8.274669734125036e-05	1.755447722831573	0.772115185225009	1.5727063573664242	95.975	S1
2021-08-13 11:10:00	156.4666666666667			8.274669734674422e-05	1.95962536433679	1.16163369972922	1.95962536433679	96.41	S1
2021-08-17 11:20:00	177.7			0.004870921237614	0.6326372248219352	0.369210301003518	0.6326372248219352	96.165	S1
2021-08-20 10:40:00	239.1			0.0122760703204318	2.661998874558591	0.628239052851575	1.4291737671880154	95.79	S1
2021-08-24 11:10:00	251.65		0.7166666666666667	0.0003309410096006	0.2793528678189277	0.236046492861419	0.2793528678189277	96.21	S1
2021-08-27 14:00:00	301.65			0.0066323149109649		0.66929854387958		95.605	S1
2021-08-31 11:10:00	308.25		1.033333333333333	0.0184175320048895	0.1852121394761667	0.315769262342951	0.1852121394761667	96.14	S1
2021-09-06 11:20:00	187.05		1.625	0.0475182789002434	1.029983685676195	0.827824406562259	1.029983685676195	96.335	S1
2021-09-10 11:10:00	238.1			0.1018963491382964	0.5228068433250532	0.233768052516029	0.5228068433250532	95.81	S1
2021-09-13 11:20:00	389.2		1.7	0.1680044980427567	0.7749619233960152	0.58392425445068	0.7749619233960152	95.875	S1
2021-09-17 12:30:00	191.65			0.25799243181069		0.617517714652486		95.605	S1
2021-09-21 15:20:00	201.225			0.0002482279323023	0.7893337448182405	0.72982028347685	0.7893337448182405	96.605	S1
2021-09-21 16:30:00	274.24			0.0002482279323388	0.6081873660166537	0.72843009681845	0.6081873660166537	96.625	S1
2021-09-24 13:50:00	161.7			0.0020250682086464	0.6886700814346549	0.884712157809992	0.6886700814346549	95.915	S1
2021-09-27 10:50:00	275.4		1.7	0.0190421884379617	0.585488113637388	0.396913327594036	0.585488113637388	95.97	S1
2021-10-01 11:20:00	223.8			0.0843613811886001	0.5933821380904681	0.452081463596139	0.5933821380904681	96.125	S1
2021-10-08 12:10:00	233.45			0.3141162551780434	0.3938593880431825	0.247433460290924	0.3938593880431825	96.41	S1
2021-10-11 11:40:00	262.4			0.3898374998629237	0.2499443069333823	0.0	0.2499443069333823	96.535	S1
2021-10-15 14:40:00	123.75			0.472732752167971	0.5073809888754487	0.54223100084922	0.5073809888754487	95.795	S1
2021-10-18 14:00:00	240.85			0.5184969605258766	0.2762574222700527	0.342531045810993	0.2762574222700527	96.405	S1
2021-10-25 13:00:00	233.75			0.6213170288460729	0.2642723019843998	0.2972080767454104	0.2642723019843998	96.11	S1
2021-10-28 15:00:00	314.1			0.6552028197377965		0.2707566632812577		95.88	S1
2021-11-05 15:50:00	251.25			0.648249903090738	0.3630540844369335	0.1904030186169315	0.3630540844369335	96.315	S1
2021-11-11 17:20:00	411.8			0.6127843207003575		0.0597817490910366		96.27	S1
2021-12-14 13:20:00	309.35			0.0001654819649341	0.174685469384644	0.0011545872836524	0.174685469384644	96.725	S1
2022-04-20 11:40:00	95.1		1.1875	0.0104027287111706	0.9224339952615558	0.7378761360785604	0.9224339952615558	95.035	S1
2022-04-21 10:00:00	142.1		1.55	0.013025137151245	1.110783194828298	0.5494845977585089	1.110783194828298	94.8	S1
2022-04-27 11:10:00	200.7		1.05	0.0001924968767271	0.6487883795566495	0.3256065421207708	0.6487883795566495	96.125	S1
2022-05-04 10:30:00	251.9		1.575	0.0034970400553941	1.851583497375698	0.428769519219908	1.2306932852973251	95.7	S1
2022-05-04 11:00:00	254.95		1.075	0.0039897129566514	1.134048414572281	0.560630084417278	1.134048414572281	95.685	S2
2022-05-09 10:30:00	226.8		1.2125	0.0003073031901032	0.9734608452992568	0.2245480461951015	0.9734608452992568	96.455	S1
2022-05-09 10:40:00	254.2		0.7625	0.000345503171692	0.6991039387778263	0.2041562578756289	0.6991039387778263	96.465	S2
2022-05-11 04:20:00	320.7		0.25	0.0003545772153101	0.1424619030638689	0.0944283321955303	0.1424619030638689	95.96	S1
2022-05-11 04:40:00	268.9		0.2	0.0003986536948701	0.1080025861832276	0.0860785334420303	0.1080025861832276	95.96	S2
2022-05-11 06:20:00	243.7		0.35	0.0003545772119036	0.1462232291024145	0.0508680842211155	0.1462232291024145	95.98	S1
2022-05-11 06:40:00	246.7		0.35	0.0003986536923835	0.2702416053804682	0.0227485211996335	0.2702416053804682	95.98	S2
2022-05-11 08:20:00	123.9		1.125	0.0003545772075492	1.112917498999578	0.3163098895818001	1.112917498999578	95.98	S1
2022-05-11 08:30:00	113.2		1.0	0.0003986536862832	1.119390535380112	0.4108912272257441	1.119390535380112	95.97	S2
2022-05-11 10:10:00	109.3		1.35	0.0003675875268515	3.474413742468383	0.975924933481361	1.7765608616567063	95.915	S1
2022-05-11 10:30:00	89.19999999999999		0.8	0.0004132812828346	1.437271391506219	1.039696450092917	1.437271391506219	95.91	S2
2022-05-11 12:20:00	73.45		0.7	0.0003782286349848	1.838503385941929	1.596398120062403	1.838503385941929	95.845	S1
2022-05-11 12:30:00	48.8		0.75	0.0004252451567591	1.791776985112571	1.59616260338328	1.791776985112571	95.82666666666668	S2
2022-05-11 14:10:00	91.8		0.6	0.0003782286480824	2.034805792697603	1.819593377396227	2.034805792697603	95.745	S1
2022-05-11 14:20:00	37.75		0.725	0.0004252451716046	2.085949790820814	1.898103533730995	2.085949790820814	95.73	S2
2022-05-11 16:00:00	69.69999999999999		0.6	0.0003782286638021	1.969658293407986	1.958145383576692	1.969658293407986	95.64	S1
2022-05-11 16:20:00	32.5		0.5	0.0004252451894933	1.993056610313947	1.939123321614931	1.993056610313947	95.635	S2
2022-05-11 18:20:00	66.0		0.425	0.0004627412617913	1.92480168419644	1.75198077535701	1.92480168419644	95.615	S2
2022-05-11 18:20:00	65.85		0.5	0.0004115790452886	1.948230590870841	1.75198077535701	1.948230590870841	95.625	S1
2022-05-11 20:00:00	174.5		0.4	0.0004255209663579	0.8657372927758366	0.8871884769835222	0.8657372927758366	95.695	S1
2022-05-11 20:10:00	57.15		0.5	0.0004784162634951	0.8431422046166284	0.8551668484943903	0.8431422046166284	95.71	S2
2022-05-11 21:50:00	113.35		0.4	0.0004383244953424	0.7555249848649181	0.5817529400550576	0.7555249848649181	95.795	S1
2022-05-11 22:00:00	139.3		0.3	0.0004928113629358	0.8185924855098664	0.5562470745478517	0.8185924855098664	95.8	S2
2022-05-20 03:50:00	196.3		0.2	0.0221247845379226	0.1811274434289553	0.1993652291742422	0.1811274434289553	96.35	S2
2022-05-20 03:50:00	196.25		0.2	0.0196785945847425	0.2054079385678588	0.1993652291742422	0.2054079385678588	96.35	S1
2022-05-20 06:00:00	245.5		0.325	0.0198592464295325	0.2433273774982005	0.176077248746132	0.2433273774982005	96.35	S1
2022-05-20 06:20:00	222.15		0.3	0.0223278927022188	0.3097564099808812	0.1562024096918012	0.3097564099808812	96.345	S2
2022-05-20 08:10:00	171.75		0.85	0.0201129452977782	2.145189888633172	0.4463487819309861	1.2481614853430822	96.35	S1
2022-05-20 08:20:00	152.75		0.85	0.022613128155816	1.941848934572557	0.5584692359563193	1.4289506086138264	96.35	S2
2022-05-20 10:10:00	117.95		1.2	0.0204752284508929	2.491269286256601	1.097071051235501	1.8980287810080927	96.265	S1
2022-05-20 10:20:00	89.85		0.75	0.0230204456966694	2.267994080690705	1.093607831972975	1.9624314559362888	96.265	S2
2022-05-20 12:20:00	84.55		1.0	0.0209116689335745	1.927774150303484	1.791500786966302	1.927774150303484	96.13	S1
2022-05-20 12:30:00	74.4		0.7	0.0235111388567218	2.0909609290511	1.706064919217932	2.0909609290511	96.12	S2
2022-05-20 14:00:00	52.7		0.6	0.0213486424181163	2.042950822324196	1.973758470921871	2.042950822324196	95.955	S1
2022-05-20 14:10:00	71.05		0.5	0.0240024312756047	2.149735038160555	1.97310563023003	2.149735038160555	95.945	S2
2022-05-20 16:10:00	36.0		0.5	0.0218024902561688	2.395386719886427	2.110005338820296	2.395386719886427	95.84	S1
2022-05-20 16:20:00	52.55		0.4	0.0245126956507194	2.134667576437578	2.187100554568069	2.134667576437578	95.83	S2
2022-05-20 18:10:00	69.15		0.5	0.022314417991398	1.735683301728457	1.837638522208352	1.735683301728457	95.875	S1
2022-05-20 18:20:00	80.35		0.35	0.0250882596687885	1.983859824232717	1.715099198201404	1.983859824232717	95.845	S2
2022-05-20 20:00:00	34.4		0.4	0.0228335884842606	1.774180722856584	1.557047753903832	1.774180722856584	95.9	S1
2022-05-20 20:10:00	46.85		0.35	0.025671966771358	1.976027958165592	1.601791219650958	1.976027958165592	95.92	S2
2022-05-20 22:00:00	29.15		0.35	0.0233141117113604	1.60745943393885	1.668793824751408	1.60745943393885	96.09	S1
2022-05-20 22:10:00	33.6		0.25	0.0262122224766397	1.612934507227801	1.581524768305782	1.612934507227801	96.09	S2
2022-06-14 10:30:00	175.15		1.25	0.0908154901972583	3.637196514343077	0.8805916612077007	1.681129085709707	96.08	S1
2022-06-14 10:40:00	212.4		1.525	0.1022829216760126	2.761297483070924	0.9292596644866856	1.7980164131556935	96.055	S2
2022-06-17 10:20:00	152.95		1.775	0.1312247469025198	3.562395348811231	1.34753305776683	2.149852597144845	96.46	S1
2022-06-17 10:40:00	144.7		1.75	0.1479893081494448	3.393132666506252	1.441973854363491	2.3126269570360805	96.455	S2
2022-06-21 10:20:00	202.05		1.625	0.3006687572628424	1.078275663412169	0.5420478785461351	1.078275663412169	95.435	S1
2022-06-21 10:20:00	205.15		1.53	0.3380440323361655	1.699470714540041	0.5420478785461351	1.4126655807529125	95.435	S2
2022-06-23 10:10:00	159.3		1.665	0.3743217166201154	1.756705571712332	0.7288911927215	1.5295529602246405	95.44	S1
2022-06-23 10:20:00	150.9		2.04	0.4208525805858214	3.663680500037186	0.8321601587585565	1.7011175437524098	95.435	S2
2022-06-27 10:10:00	237.6666666666667		1.475	0.0739062099104877	2.722078955689234	0.3231900708044635	1.1258778284375623	95.75	S1
2022-06-27 10:20:00	174.65		1.09	0.0830932795316584	1.600936729664926	0.3641834261998302	1.2366020030652831	95.775	S2
2022-06-29 10:20:00	280.2		1.85	0.0706589006074078	1.614975610512611	0.4145950997873968	1.216611776119807	95.595	S1
2022-06-29 10:40:00	123.05		1.475	0.0794764646079767	1.495887359144414	0.4221911690991322	1.2939572805951507	95.605	S2
2022-06-30 03:20:00	170.7		0.425	0.0497950220718397	0.1008218772537793	0.0627795937969548	0.1008218772537793	95.435	S1
2022-06-30 03:30:00	239.05		0.265	0.056036715366503	0.1179875466564415	0.0660877958695482	0.1179875466564415	95.43	S2
2022-06-30 04:00:00	317.8			0.0499047484232837	0.1265407348517003	0.0405087090720468	0.1265407348517003	95.405	S1
2022-06-30 04:40:00	298.85			0.0561798148214316	0.1152544148693534	0.0238245701295543	0.1152544148693534	95.39	S2
2022-06-30 05:10:00				0.0500454770594398	0.1093119917552325	0.0270495524008063	0.1093119917552325	95.375	S1
2022-06-30 05:30:00				0.0563531597900265	0.1215798264589033	0.0316974063806261	0.1215798264589033	95.37	S2
2022-06-30 07:30:00	282.85		0.5650000000000001	0.0503912635121163	0.3826405070743688	0.0391752562657306	0.3826405070743688	95.325	S1
2022-06-30 08:00:00	286.4		0.775	0.0567051981045281	0.8388557854667497	0.1074678753094553	0.8388557854667497	95.31	S2
2022-06-30 08:50:00	279.1333333333333		1.475	0.0505949991353316	0.9895414622491252	0.3192596644866854	0.9895414622491252	95.305	S1
2022-06-30 09:10:00	213.9333333333333		1.38	0.0568843189048704	1.20176550108449	0.3835647474982036	1.20176550108449	95.29	S2
2022-06-30 10:40:00	220.58		1.75	0.0509504036658851	1.614497178813039	0.9259974610809008	1.614497178813039	95.265	S1
2022-06-30 10:50:00	214.3666666666667		1.84	0.0575370663979517	1.960081029254551	0.956343961529694	1.8250765594386855	95.27	S2
2022-06-30 13:00:00	160.8333333333333		0.75	0.0519938130537609	0.7074947287052468	0.6461165400590783	0.7074947287052468	95.265	S1
2022-06-30 13:20:00	212.5333333333333		0.875	0.0584570153890184	0.4057686645570476	0.4271681435464303	0.4057686645570476	95.255	S2
2022-06-30 14:50:00	203.5333333333333		0.9	0.0529489561792461	0.9822457573533716	0.8086456444211043	0.9822457573533716	95.215	S1
2022-06-30 15:10:00	157.2666666666667		0.99	0.0595308896297886	1.143755965777248	1.060100534238862	1.143755965777248	95.2	S2
2022-06-30 16:40:00	150.8		0.875	0.0538402666205398	0.9944254038624012	1.003779932691752	0.9944254038624012	95.14	S1
2022-06-30 16:50:00	138.3		0.675	0.0608680694343336	0.729593270934168	0.9823113864139827	0.729593270934168	95.135	S2
2022-07-06 08:20:00	224.0666666666667		1.241666666666667	0.0073398897220716	1.458794446864842	0.5527404685900426	1.3539795357281106	96.35	S1
2022-07-06 08:30:00	272.95		1.225	0.0082522904502972	1.405649589193106	0.5759801042465298	1.405649589193106	96.345	S2
2022-07-06 10:20:00	279.7		1.5	0.0076335294117839	1.805080813506807	0.9069773848825866	1.7075284277743237	96.36	S1
2022-07-06 10:50:00	207.45		1.725	0.0087750357134584	1.87378956557845	1.042939192676521	1.87378956557845	96.37	S2
2022-07-06 15:00:00	86.8		0.8875	0.0086507206010393	1.276242177201589	1.458942619489022	1.276242177201589	96.23	S1
2022-07-06 15:10:00	163.4		0.7	0.0097260669705674	0.6670033437566986	1.455904006560268	0.6670033437566986	96.23	S2
2022-07-07 10:30:00	166.8		1.775	0.0141049235104763	1.493772676883197	0.9825872443714804	1.493772676883197	96.3	S1
2022-07-07 10:50:00	245.95		1.5875	0.0160425761629001	1.360134592211105	0.9313986280701484	1.360134592211105	96.305	S2
2022-07-14 10:10:00	178.1	1.4293367872372054	1.925	0.2745767913189288	2.739563447843731	1.520711221661282	2.3245192871231164	96.03	S1
2022-07-14 10:30:00	145.55		1.775	0.3087086485358306	3.088631496958519	1.615425747868302	2.487841429689203	96.02333333333333	S2
2022-07-19 10:20:00	96.83333333333331	0.6190045739639329	1.575	0.6590285016470194	3.731793363162664	1.711392637571545	2.517353598583073	96.025	S1
2022-07-19 10:30:00	76.7		1.5375	0.7424059751637078	4.729707625758328	1.869270063820597	2.7452771175802377	96.025	S2
2022-07-20 03:30:00		0.05599746615296459	0.75	0.712977559696096	1.020424242223876	0.6975519208932901	1.020424242223876	95.84	S1
2022-07-20 04:00:00			0.875	0.8025965069010753	1.020424242223876	0.8433170506214154	1.020424242223876	95.83	S2
2022-07-20 06:10:00	169.9	0.09295661934022466	0.875	0.7160166583453884	0.696241223417242	0.5387579190906302	0.696241223417242	95.885	S1
2022-07-20 06:20:00	171.4		0.9125	0.8050226439705294	0.6456747487672285	0.5303986280701483	0.6456747487672285	95.89	S2
2022-07-20 07:40:00	176.7666666666667	0.24747040756804548	1.4625	0.7199186921516072	1.030526136356977	0.5990597480421487	1.030526136356977	95.93	S1
2022-07-20 08:10:00	294.0		1.2625	0.810079331476656	0.8560390776220723	0.6853194634518598	0.8560390776220723	95.94	S2
2022-07-20 10:10:00	73.16666666666667	0.3221051403055495	1.35	0.7247775559386411	3.454805131138902	1.458109511203551	2.261328061456812	95.985	S1
2022-07-20 10:20:00	117.05		1.7125	0.8148725837297333	4.227439303424641	1.643294399572333	2.516045782319339	95.99	S2
2022-07-20 12:30:00	109.6	0.1771029244888242	1.45	0.7326856786177284	2.542667890526654	2.309507865789549	2.542667890526654	95.93	S1
2022-07-20 12:40:00	120.8		1.35	0.8267125372021656	2.423134577552006	2.325140694155829	2.423134577552006	95.905	S2
2022-07-20 14:30:00	90.9	0.05919487629821286	1.225	0.7480049691650672	2.562772827425302	2.460331858615904	2.562772827425302	95.855	S1
2022-07-20 14:40:00	104.0		1.1	0.8409873303798779	2.4371854159428	2.457931057014187	2.4371854159428	95.855	S2
2022-07-20 16:10:00	73.9	0.05974552285685269	1.1	0.7571581047474083	2.15602905293408	1.717696791055825	2.15602905293408	95.795	S1
2022-07-20 16:20:00	85.6		1.175	0.8512782661237819	1.453756205307046	1.647754210164218	1.453756205307046	95.775	S2
2022-07-22 10:10:00	181.94	1.3073073895310552	1.45	0.3715111509483947	2.258537468762757	0.8056584235733251	1.6062141225957536	95.91	S1
2022-07-22 10:20:00	240.85		1.7375	0.4176926419936672	2.131992251155687	0.8554917258434118	1.7243846249309185	95.91	S2
2022-07-25 10:20:00	92.26666666666668	0.8097815329186424	1.6	0.6117676130219553	2.647528581720595	1.568411535373425	2.3727077842666207	95.545	S1
2022-07-25 10:30:00	128.7		1.7375	0.6878146978408658	2.720058179835478	1.603481422877445	2.4757576666506065	95.54	S2
2022-07-27 04:10:00		0.023863506546085846	0.7375	0.8187607162204725	0.4864632927594154	0.3784769960793639	0.4864632927594154	95.6	S1
2022-07-27 04:20:00			0.7375	0.920538521822184	0.4864632927594154	0.3554527092248946	0.4864632927594154	95.6	S2
2022-07-27 06:10:00	139.7	0.07857311344788434	0.8375	0.8221671326693845	0.4907166994368541	0.4406810669189658	0.4907166994368541	95.62	S1
2022-07-27 06:20:00	197.25		0.75	0.9243683801334815	0.3150515774594589	0.4301332460362475	0.3150515774594589	95.63	S2
2022-07-27 08:00:00	161.9	0.7405044590010637	1.675	0.8261058304899558	0.8915171676829148	0.6352859688398431	0.8915171676829148	95.655	S1
2022-07-27 08:10:00	212.4		1.8	0.9287966861995854	1.211964662188163	0.6057203169099619	1.211964662188163	95.655	S2
2022-07-27 10:00:00	117.8666666666667	1.0200509014744106	2.025	0.8331349512906802	1.976143508567778	1.032885679005788	1.8336455120877488	95.66	S1
2022-07-27 10:10:00	153.4		1.85	0.9366995768935208	2.112995999616087	1.093388816697438	1.9622120114905413	95.66	S2
2022-07-27 12:10:00	123.05	0.42794657857274876	1.775	0.840220196019476	1.570396588823967	1.231385233866281	1.570396588823967	95.65	S1
2022-07-27 12:20:00	122.7		1.5	0.9446655681518512	1.647264474597976	1.23720446149649	1.647264474597976	95.64	S2
2022-07-27 14:20:00	94.16666666666669	0.1307479952117699	1.45	0.8481358291556484	1.619175432482376	1.588268943247089	1.619175432482376	95.575	S1
2022-07-27 14:30:00	98.15		1.075	0.953565171047136	1.447788452128303	1.494380127025538	1.447788452128303	95.58	S2
2022-07-27 16:10:00	95.6	0.06010887844087991	1.25	0.8584461809941442	1.750990928048418	1.859663883018453	1.750990928048418	95.515	S1
2022-07-27 16:20:00	96.05		1.0125	0.9651571732781604	1.767084594666509	1.898854977854401	1.767084594666509	95.51	S2
2022-08-08 10:20:00	131.8	1.5659660715180475	1.4875	0.3062806409306576	2.228531512566479	0.7534039687668372	1.5540222615045027	96.195	S1
2022-08-08 10:30:00	177.05		1.5625	0.3442208092115359	1.567607985952708	0.8977836558812455	1.567607985952708	96.19	S2
2022-08-09 04:30:00			0.475	0.3377835137978586	0.1941181933470238	0.2410690210680594	0.1941181933470238	96.19333333333331	S2
2022-08-09 04:30:00		0.2085131227729839	0.4875	0.3004370436101303	0.196667638925419	0.2410690210680594	0.196667638925419	96.195	S1
2022-08-09 06:20:00	176.6666666666667	0.22285226452360146	0.525	0.2999602170157551	0.1670139049416536	0.2816537494084493	0.1670139049416536	96.24	S1
2022-08-09 06:30:00			0.475	0.337247414267795	0.2139694491437362	0.2820427284033603	0.2139694491437362	96.24	S2
2022-08-09 08:10:00	171.6333333333333	0.7843868040435199	1.1	0.2667420253767069	1.704001325995286	0.4605795398549516	1.2623057152043102	96.295	S1
2022-08-09 08:20:00	200.0		1.1125	0.2998999642342294	2.042264072395115	0.4792026904374506	1.3503889324118818	96.295	S2
2022-08-09 10:10:00	110.5	1.7262196223909307	1.875	0.2335511366587425	3.125079988174483	1.06652593881741	1.8673817931289585	96.31	S1
2022-08-09 10:20:00	165.5		1.7375	0.2625832110793971	2.622775780846053	1.17744785162966	2.0465024019671314	96.305	S2
2022-08-09 12:10:00	83.2	1.075392835616432	1.3	0.2348996350771741	1.361456532063524	1.779747760466933	1.361456532063524	96.32	S1
2022-08-09 12:20:00	121.9		1.1	0.264099337497907	1.5031484621298	1.627820291133925	1.5031484621298	96.315	S2
2022-08-09 14:20:00	68.8	0.4302428638677657	0.725	0.2377586268888594	1.923872464833388	2.035886029986472	1.923872464833388	96.29	S1
2022-08-09 14:40:00	88.3		0.725	0.2683783564657951	1.899970781985677	2.024900460028014	1.899970781985677	96.275	S2
2022-08-09 16:10:00	122.2666666666667	0.2896625132302551	0.75	0.2640627569687906	1.709766038049002	1.959530098477855	1.709766038049002	96.23	S1
2022-08-09 16:30:00	87.16666666666667		0.45	0.2982923038979843	1.747054416380659	2.105442886690192	1.747054416380659	96.225	S2
2022-08-09 18:10:00	98.93333333333334	0.21774590257569054	0.45	0.2700165891957526	1.967529882316585	1.862409674472916	1.967529882316585	96.185	S1
2022-08-09 18:20:00	122.1666666666667		0.375	0.3035815798230015	1.48991990466956	1.845345534137979	1.48991990466956	96.19	S2
2022-08-09 19:40:00	114.2333333333333	0.17110830828180792	0.3	0.2741312175363799	0.9822368727071596	1.404523264361222	0.9822368727071596	96.225	S1
2022-08-09 20:10:00	131.7		0.425	0.3095163574938111	0.9027351115774896	1.103463149942778	0.9027351115774896	96.25	S2
2022-08-11 10:10:00	98.36666666666667	0.6997373836026892	1.7375	0.3432883291067521	2.670362918921033	0.9593270267121904	1.7599360039499694	96.00666666666666	S1
2022-08-11 10:20:00	134.8		1.75	0.3859615207182911	2.516946727337175	0.9714188910686636	1.8401440594684044	96.005	S2
2022-08-12 10:20:00	66.86666666666666	0.6526642206062945	1.7875	0.4102234922040721	2.813625960218851	1.264861691165647	2.066628100041871	95.75	S1
2022-08-12 10:30:00	151.45		1.9375	0.4612172029300727	3.34940866648358	1.353910243500656	2.2238846972544115	95.745	S2
2022-08-15 10:10:00	114.2333333333333	0.5499472015816297	1.55	0.6812901855403277	2.427012344316938	0.8119404758671914	1.6124914078801051	94.965	S1
2022-08-15 10:20:00	127.7		1.825	0.7659794228750949	2.560187885295507	0.8863653954183337	1.7551887871443124	94.96	S2
2022-08-16 06:10:00		0.004129976312188184	1.0125	0.7551603381474672	0.0610259629765249	0.0042293801279387	0.0610259629765249	95.18	S1
2022-08-16 06:20:00			0.6	0.8490321632386191	0.0570680132633922	0.0022304198162928	0.0570680132633922	95.18	S2
2022-08-16 07:40:00	175.7	0.13441829969824576	1.10125	0.7562223365601963	1.83393014351646	0.0	0.8060549269672034	95.19	S1
2022-08-16 08:10:00	200.2		0.8375	0.8502527518237724	0.9335083791500574	0.0	0.8779443601699489	95.2	S2
2022-08-16 10:20:00	105.5666666666667	0.2555654081662495	1.5875	0.7603110842934568	1.800724972481145	0.923959675707886	1.7245250078564296	95.24	S1
2022-08-16 10:20:00	116.05		1.7375	0.8548231839370612	2.351340889468988	0.923959675707886	1.7927227740177316	95.235	S2
2022-08-16 12:20:00	91.63333333333333	0.06790822340325398	1.3625	0.7729962899509669	1.733335872615189	1.69440782503895	1.733335872615189	95.22	S1
2022-08-16 12:20:00	113.4		1.15	0.8690852513013125	1.611805957536238	1.69440782503895	1.611805957536238	95.22	S2
2022-08-16 14:10:00	65.93333333333334	0.011463215928161054	1.425	0.790480709333012	2.069777058095044	2.360260008386392	2.069777058095044	95.17	S1
2022-08-16 14:30:00	76.93333333333334		0.85	0.8887431089976741	1.997721589043794	2.368303028862115	1.997721589043794	95.17	S2
2022-08-16 15:50:00	43.73333333333333	0.014964536145011613	1.175	0.8087846315672416	2.179635629279697	2.230608436069302	2.179635629279697	95.12	S1
2022-08-16 16:10:00	64.96666666666667		0.875	0.9093223396054584	2.156071039134793	2.40879133713622	2.156071039134793	95.11	S2
2022-08-16 17:40:00	93.53333333333336	0.009005598411168245	0.975	0.8232674054670251	1.553088320320208	2.244551512304499	1.553088320320208	95.095	S1
2022-08-16 17:50:00	70.33333333333333		1.0	0.9310275571376916	1.312673717029482	2.101785390530878	1.312673717029482	95.1	S2
2022-08-17 10:10:00	83.3	0.17541776233826448	1.775	0.8755231137152344	2.34460404346878	1.35223840382625	2.1545924909022443	95.325	S1
2022-08-17 10:20:00	67.53333333333333		1.925	0.98435689218903	4.204478634027524	1.357231766372711	2.2272291674363043	95.34	S2
2022-08-22 13:10:00	80.16666666666667	0.5982384407559582	0.975	0.2539218840135812	1.52159180690533	1.601557933799981	1.52159180690533	95.56	S1
2022-08-22 13:20:00	127.3666666666667		1.125	0.2854861872145171	1.58584670221831	1.62738691939169	1.58584670221831	95.555	S2
2022-08-23 10:00:00	170.6333333333333	2.1994610636390903	1.5625	0.2520739565005385	2.833148666785876	0.7731935080342387	1.5737832772554157	95.845	S1
2022-08-23 10:10:00	164.0		1.5125	0.2834085491308249	2.253491971707959	0.7068975038814154	1.5763769846555444	95.84	S2
2022-08-24 10:10:00	236.25		1.575	0.292467795001903	2.819802630867029	0.9299839669639554	1.7987398891609292	95.88	S2
2022-08-24 10:10:00	166.7333333333333	2.1287612464142267	1.8125	0.2601315819753983	2.043895229932819	0.9299839669639554	1.7305554076242708	95.895	S1
2022-08-29 10:20:00	177.85	1.062932636454207	1.8	0.4373771881707404	2.28116602054711	0.3784983040948953	1.180765121164357	96.0	S1
2022-08-29 10:30:00	119.65		1.375	0.4917462960053827	1.35997548676203	0.4203286437705002	1.2921147264766637	96.0	S2
2022-08-30 09:40:00	163.2666666666667	1.096258470828447	1.425	0.5237132184744229	1.340133637961936	0.3356753576233757	1.1382641110837073	95.935	S1
2022-08-30 10:10:00	217.3		1.3375	0.5907984276784795	1.923439214088145	0.3479482388097744	1.220560693132897	95.93	S2
2022-08-31 05:30:00		0.0958237454523562	0.5125	0.5788149106516347	0.0179158579811015	0.0027387066998894	0.0179158579811015	95.94	S1
2022-08-31 05:40:00			0.725	0.6507657379612989	0.0179158579811015	0.0021845309593467	0.0179158579811015	95.94	S2
2022-08-31 10:20:00		0.09737543605691668	0.25	0.6257791234264173	0.0173511098024178	0.0016062016497257	0.0173511098024178	96.07	S1
2022-08-31 10:30:00			0.225	0.7029741769977099	0.0174627901317202	0.0	0.0174627901317202	96.07	S2
2022-08-31 13:10:00		0.15581865824174032	0.375	0.6021800356023703	0.1856333953673175	0.0286551885501673	0.1856333953673175	95.995	S1
2022-08-31 13:20:00			0.3875	0.6770353148280349	0.1856333953673175	0.0413248463128214	0.1856333953673175	95.995	S2
2022-08-31 15:20:00	178.6666666666667	0.32900769412425535	0.775	0.5807007087051947	0.7321570777698252	0.489725387582772	0.7321570777698252	95.925	S1
2022-08-31 15:20:00	274.9		0.95	0.6528859542487198	0.689106562358229	0.5125103274346136	0.689106562358229	95.93	S2
2022-09-02 10:50:00	236.6	1.3303812538740885	1.65	0.6539608582300406	0.9668660725790016	0.3909031295737462	0.9668660725790016	95.545	S1
2022-09-02 11:20:00	206.425		1.575	0.7352528637833677	0.855938000509541	0.5067028382934912	0.855938000509541	95.545	S2
2022-09-07 10:50:00	237.1333333333333	1.0533306861112466	1.75	0.9316455190208732	0.9878765554216938	0.5079659778290465	0.9878765554216938	95.755	S1
2022-09-07 11:10:00	330.65		1.575	1.04745571198401	0.9430029204157656	0.4704337887330561	0.9430029204157656	95.745	S2
2022-09-12 10:30:00	204.8	0.8273936612936588	1.35	0.3535410970780373	1.232741588363059	0.3218251885083889	1.1245239098832032	95.73333333333332	S1
2022-09-12 10:40:00	229.15		1.2875	0.3974074496495762	1.747025420617891	0.3428259787705066	1.2155006235235932	95.73	S2
2022-09-13 10:50:00	281.5666666666667	1.2170293671208605	1.95	0.4107925150950277	1.671261319555712	1.160653691165933	1.671261319555712	95.375	S1
2022-09-13 10:50:00	192.3666666666667		1.775	0.4618569589354415	1.913301478286403	1.160653691165933	1.913301478286403	95.365	S2
2022-09-26 10:20:00			0.575	0.4677292208863615	0.0136361830461178	0.0	0.0136361830461178	95.09	S1
2022-09-26 10:30:00			0.8375	0.5244911446867659	0.0136361830461178	0.0057266069557194	0.0136361830461178	95.085	S2
2023-05-22 10:20:00			0.8	0.0029632630597538	3.933866343015822	0.659441693296001	1.4602755538367376	95.50666666666666	S1
2023-05-30 10:20:00			1.175	0.028475998140104	2.589844371376978	0.8251423295304898	1.6256851729590398	95.87	S1
2023-05-30 10:30:00			1.1125	0.0321992371870493	2.33460697839978	0.853112204871848	1.7220112093241131	95.87	S2
2023-06-05 10:40:00			1.4125	0.1023817270042605	1.537419385007727	1.002403968766837	1.537419385007727	95.68	S1
2023-06-05 10:50:00			1.35	0.1157720124437439	1.599710461838352	1.071690681805379	1.599710461838352	95.67333333333336	S2
2023-06-08 10:00:00			1.4875	0.1650526961028205	1.25436618171548	1.087952848443947	1.25436618171548	95.53	S1
2023-06-08 10:10:00			1.4125	0.1855699253620252	1.765740383876357	1.101963303073454	1.765740383876357	95.53	S2
2023-06-13 10:10:00	166.35		1.55	0.2943304946664227	2.963121496519589	0.9952991822551028	1.7959717952780594	95.14	S1
2023-06-13 10:10:00	203.3		1.6625	0.3309178776731257	2.777257799562726	0.9952991822551028	1.8640213826619545	95.135	S2
2023-06-16 10:10:00	139.3		1.325	0.3709953021509005	1.985290789258139	1.050377559110284	1.851185203550297	95.865	S1
2023-06-16 10:20:00	149.2		1.475	0.4171126683205963	2.952658755412109	1.106103072450786	1.9749526838754363	95.865	S2
2023-07-04 10:20:00	202.95		1.3875	0.5075472327130246	1.342169256746799	0.7332669733701713	1.342169256746799	95.775	S1
2023-07-04 10:20:00	187.05		1.6125	0.5706389793249036	1.36403343232126	0.7436499511445618	1.36403343232126	95.77	S2
2023-07-11 10:30:00	82.25		1.35	0.7656686009664332	2.116092352222652	1.638389654400995	2.116092352222652	95.845	S1
2023-07-11 10:40:00	84.94999999999999		1.3875	0.8608466793855652	3.850167348598367	1.721137459272868	2.5949032506563072	95.845	S2
2023-08-21 09:50:00	279.8	2.1069626065631297	1.925	0.7741470252530727	2.038632264523744		2.038632264523744		S1
2023-08-21 10:00:00	255.5		1.8	0.8703790415184745	1.354311807389264		1.354311807389264		S2
